# Supplementary material for: Synthesis, Antimicrobial Activity, and Tyrosinase Inhibition by Multifunctional 3,4-Dihydroxy-Phenyl Peptidomimetics
Source: Int J Mol Sci. 2025 Feb 17;26(4):1702. doi: 10.3390/ijms26041702 (PMC11855086; doi:10.3390/ijms26041702)
Supplement: Supplementary file 1 [file ijms-26-01702-s001.zip]

Archive with 1 entries (1 files):
- ijms-3391989-supplementary.pdf
